# Supplementary material for: NIR pH-Responsive PEGylated PLGA Nanoparticles as Effective Phototoxic Agents in Resistant PDAC Cells
Source: Polymers (Basel). 2025 Apr 18;17(8):1101. doi: 10.3390/polym17081101 (PMC12030558; doi:10.3390/polym17081101)
Supplement: Supplementary file 1 [file polymers-17-01101-s001.zip]

Archive with 1 entries (1 files):
- polymers-3575606-supplementary.pdf
